# Supplementary material for: USP7 and USP47 deubiquitinases regulate NLRP3 inflammasome activation
Source: EMBO Rep. 2018 Sep 11;19(10):e44766. doi: 10.15252/embr.201744766 (PMC6172458; doi:10.15252/embr.201744766)
Supplement: Supplementary file 3 — Source Data for Expanded View and Appendix [file EMBR-19-e44766-s009.zip]

Archive with 7 entries (6 files):
- Source_Data_for_EV_and_Appendix_Figures/
- Source_Data_for_EV_and_Appendix_Figures/.DS_Store
- Source_Data_for_EV_and_Appendix_Figures/Source_Data_for_FigEV1.pdf
- Source_Data_for_EV_and_Appendix_Figures/Source_Data_for_FigEV2.pdf
- Source_Data_for_EV_and_Appendix_Figures/Source_Data_for_FigEV3.pdf
- Source_Data_for_EV_and_Appendix_Figures/Source_Data_for_FigEV5.pdf
- Source_Data_for_EV_and_Appendix_Figures/Source_Data_for_FigS5.pdf
